# Supplementary material for: Radio Communications on Family Planning: Case of West Africa
Source: Int J Environ Res Public Health. 2022 Apr 11;19(8):4577. doi: 10.3390/ijerph19084577 (PMC9028430; doi:10.3390/ijerph19084577)
Supplement: Supplementary file 1 [file ijerph-19-04577-s001.zip]

Archive with 1 entries (1 files):
- ijerph-1662294-supplementary.pdf
